# Supplementary material for: Bass detection model based on improved YOLOv5 in circulating water system
Source: PLoS One. 2023 Mar 27;18(3):e0283671. doi: 10.1371/journal.pone.0283671 (PMC10042332; doi:10.1371/journal.pone.0283671)
Supplement: S1 Dataset — (ZIP) [file pone.0283671.s001.zip]

Archive with 121 entries (120 files):
- datasets/
- datasets/00001.jpg
- datasets/00002.jpg
- datasets/00003.jpg
- datasets/00004.jpg
- datasets/00005.jpg
- datasets/00006.jpg
- datasets/00007.jpg
- datasets/00008.jpg
- datasets/00009.jpg
- datasets/00010.jpg
- datasets/00011.jpg
- datasets/00012.jpg
- datasets/00013.jpg
- datasets/00014.jpg
- datasets/00015.jpg
- datasets/00016.jpg
- datasets/00017.jpg
- datasets/00018.jpg
- datasets/00019.jpg
- datasets/00020.jpg
- datasets/00021.jpg
- datasets/00022.jpg
- datasets/00023.jpg
- datasets/00024.jpg
- datasets/00025.jpg
- datasets/00026.jpg
- datasets/00027.jpg
- datasets/00028.jpg
- datasets/00029.jpg
- datasets/00030.jpg
- datasets/00031.jpg
- datasets/00032.jpg
- datasets/00033.jpg
- datasets/00034.jpg
- datasets/00035.jpg
- datasets/00036.jpg
- datasets/00037.jpg
- datasets/00038.jpg
- datasets/00039.jpg
- datasets/00040.jpg
- datasets/00041.jpg
- datasets/00042.jpg
- datasets/00043.jpg
- datasets/00044.jpg
- datasets/00045.jpg
- datasets/00046.jpg
- datasets/00047.jpg
- datasets/00048.jpg
- datasets/00049.jpg
- datasets/00050.jpg
- datasets/00051.jpg
- datasets/00052.jpg
- datasets/00053.jpg
- datasets/00054.jpg
- datasets/00055.jpg
- datasets/00056.jpg
- datasets/00057.jpg
- datasets/00058.jpg
- datasets/00059.jpg
- datasets/00060.jpg
- datasets/00061.jpg
- datasets/00062.jpg
- datasets/00063.jpg
- datasets/00064.jpg
- datasets/00065.jpg
- datasets/00066.jpg
- datasets/00067.jpg
- datasets/00068.jpg
- datasets/00069.jpg
- datasets/00070.jpg
- datasets/00071.jpg
- datasets/00072.jpg
- datasets/00073.jpg
- datasets/00074.jpg
- datasets/00075.jpg
- datasets/00076.jpg
- datasets/00077.jpg
- datasets/00078.jpg
- datasets/00079.jpg
- datasets/00080.jpg
- datasets/00081.jpg
- datasets/00082.jpg
- datasets/00083.jpg
- datasets/00084.jpg
- datasets/00085.jpg
- datasets/00086.jpg
- datasets/00087.jpg
- datasets/00088.jpg
- datasets/00089.jpg
- datasets/00090.jpg
- datasets/00091.jpg
- datasets/00092.jpg
- datasets/00093.jpg
- datasets/00094.jpg
- datasets/00095.jpg
- datasets/00096.jpg
- datasets/00097.jpg
- datasets/00098.jpg
- datasets/00099.jpg
- datasets/00100.jpg
- datasets/00101.jpg
- datasets/00102.jpg
- datasets/00103.jpg
- datasets/00104.jpg
- datasets/00105.jpg
- datasets/00106.jpg
- datasets/00107.jpg
- datasets/00108.jpg
- datasets/00109.jpg
- datasets/00110.jpg
- datasets/00111.jpg
- datasets/00112.jpg
- datasets/00113.jpg
- datasets/00114.jpg
- datasets/00115.jpg
- datasets/00116.jpg
- datasets/00117.jpg
- datasets/00118.jpg
- datasets/00119.jpg
- datasets/00120.jpg
